# Supplementary material for: Flame Spray Pyrolysis Synthesis of Vo-Rich Nano-SrTiO3-x
Source: Nanomaterials (Basel). 2024 Feb 11;14(4):346. doi: 10.3390/nano14040346 (PMC10891825; doi:10.3390/nano14040346)
Supplement: Supplementary file 1 [file nanomaterials-14-00346-s001.zip]

Archive with 1 entries (1 files):
- nanomaterials-2810466-supplementary.pdf
